# Supplementary material for: Developing a set of ancestry-sensitive DNA markers reflecting continental origins of humans
Source: BMC Genet. 2009 Oct 27;10:69. doi: 10.1186/1471-2156-10-69 (PMC2775748; doi:10.1186/1471-2156-10-69)
Supplement: Additional file 1 — FST analyses of the five different sets of ASMs among the 74 YCC samples. This file lists the results of a retrospective FST analysis of all 74 YCC samples grouped into the four genetically defined subgroups or six geographically defined subgroups with each of the five different sets of 47 ASMs. [file 1471-2156-10-69-S1.XLS]

## Sheet: Sheet1
	Additional file 1 – FST analyses of the five different sets of ASMs among the 74 YCC samples
	This file lists the results of a retrospective FST analysis of all 74 YCC samples grouped into the four genetically
	defined subgroups or six geographically defined subgroups with each of the five different sets of 47 ASMs.
	Model of ASM-selection: 4gen pairwise Fst
	Overall Fst = 0.386
		African	Eurasian	Asian	Native American
	African	0
	Eurasian	0.27855	0
	Asian	0.45834	0.25086	0
	Native American	0.57512	0.32704	0.41798	0
	Model of ASM-selection: 4gen classical Fst
	Overall Fst = 0.453
		African	Eurasian	Asian	Native American
	African	0
	Eurasian	0.49541	0
	Asian	0.53454	0.12871	0
	Native American	0.58108	0.21446	0.08677	0
	Model of ASM-selection: 6geo classical Fst
	Overall Fst = 0.405
		African	Eurasian	Asian	Native American
	African	0
	Eurasian	0.43833	0
	Asian	0.49520	0.12613	0
	Native American	0.54686	0.15218	0.13044	0
	Model of ASM-selection: 4gen In
	Overall Fst = 0.593
		African	Eurasian	Asian	Native American
	African	0
	Eurasian	0.59541	0
	Asian	0.68313	0.21706	0
	Native American	0.78085	0.35152	0.16763	0
	Model of ASM-selection: 6geo In
	Overall Fst = 0.594
		African	Eurasian	Asian	Native American
	African	0
	Eurasian	0.66655	0
	Asian	0.66318	0.06121	0
	Native American	0.72376	0.12980	0.10439	0
	Model of ASM-selection: 4gen paiwise Fst
	Overall Fst = 0.357
		Central African	South African	Eurasian	East Asian	North Asian	Native American
	Central African	0
	South African	0.04227	0
	Eurasian	0.32550	0.23592	0
	East Asian	0.45649	0.35010	0.17300	0
	North Asian	0.52661	0.41109	0.23864	0.03923	0
	Native American	0.65218	0.56030	0.34586	0.34512	0.41944	0
	Model of ASM-selection: 4gen classical Fst
	Overall Fst = 0.435
		Central African	South African	Eurasian	East Asian	North Asian	Native American
	Central African	0
	South African	0.06514	0
	Eurasian	0.56393	0.46013	0
	East Asian	0.59865	0.48867	0.09039	0
	North Asian	0.59996	0.47363	0.13244	0.01356	0
	Native American	0.66764	0.56758	0.22712	0.07084	0.14638	0
	Model of ASM-selection: 6geo classical Fst
	Overall Fst = 0.392
		Central African	South African	Eurasian	East Asian	North Asian	Native American
	Central African	0
	South African	0.07908	0
	Eurasian	0.52095	0.38985	0
	East Asian	0.56725	0.42439	0.11105	0
	North Asian	0.59643	0.44029	0.11822	0.02019	0
	Native American	0.65017	0.51858	0.16627	0.12168	0.13293	0
	Model of ASM-selection: 4gen In
	Overall Fst = 0.569
		Central African	South African	Eurasian	East Asian	North Asian	Native American
	Central African	0
	South African	0.06703	0
	Eurasian	0.64691	0.54578	0
	East Asian	0.71089	0.60689	0.15947	0
	North Asian	0.75093	0.63181	0.22824	0.01881	0
	Native American	0.85147	0.76961	0.36976	0.21236	0.16380	0
	Model of ASM-selection: 6geo In
	Overall Fst = 0.577
		Central African	South African	Eurasian	East Asian	North Asian	Native American
	Central African	0
	South African	0.05201	0
	Eurasian	0.71343	0.65101	0
	East Asian	0.70650	0.63782	0.07008	0
	North Asian	0.70888	0.62708	0.09372	0.01197	0
	Native American	0.78352	0.72274	0.14640	0.10961	0.14023	0
