# Supplementary material for: Developing a set of ancestry-sensitive DNA markers reflecting continental origins of humans
Source: BMC Genet. 2009 Oct 27;10:69. doi: 10.1186/1471-2156-10-69 (PMC2775748; doi:10.1186/1471-2156-10-69)
Supplement: Additional file 2 — rs-numbers of ascertained ASMs and additional information. This file lists the rs-numbers and additional information of two sets of ASMs identified in our study. The 47 ASM set represents the final set of 47 ASMs identified by the pairwise FST 4gen procedure. The 34 ASM set represents a further reduction of this 47ASM set. [file 1471-2156-10-69-S2.XLS]

## Sheet: ASMs
Additional file 2 – rs-numbers of ascertained ASMs
This file lists the rs-numbers and additional information of two sets of ASMs identified in our study.
The 47 ASM set represents the final set of 47 ASMs identified by the pairwise FST 4gen procedure.
The 34 ASM set represents a further reduction of this 47ASM set.
dbSNP RS ID	Affymetrix ID-number	47 ASMs	34 ASMs	Chr.	Cytoband	Flanking sequence
rs1000313	SNP_A-1508602	•		1	p36.21	gctcaccactggctta[A/G]gaaactcccgggaggc
rs725667	SNP_A-1517060	•	•	1	p31.2	cttccaggggcatcag[A/G]taccagtaaaagacca
rs950303	SNP_A-1514937	•	•	1	q24.1	cttcatcagtgtgcac[C/T]ttatcccactccaccc
rs1048610	SNP_A-1515850	•		2	p25.1	gctgcagggacctttc[C/T]ggccgctgtgtgccct
rs967895	SNP_A-1507972	•		2	q13	cccatatttctgccac[A/G]actaagaggaagctgg
rs1371048	SNP_A-1512836	•	•	2	q22.3	acaagctataaaccaa[A/C]gaagcatctacagagc
rs721568	SNP_A-1514955	•	•	2	q32.1	atatcccctagcacaa[A/G]aaagaaagccacttat
rs724149	SNP_A-1507437	•	•	2	q36.1	aaacctgctccaccag[C/T]tcatgttgcctctcag
rs1667751	SNP_A-1515043	•		3	p24.2	tacaagacttacgcct[G/T]ggataccttttattct
rs2052760	SNP_A-1519620	•	•	3	p24.2	ggttatttttgcctca[G/T]tttatattagtcaagt
rs1465648	SNP_A-1513818	•	•	3	p11.1	gtatcaagtttgactt[C/T]gcaacagtgcaattat
rs721361	SNP_A-1509029	•	•	3	q13.2	ctctgtgctagtttct[C/T]atactacttgtctaat
rs1427108	SNP_A-1509032	•	•	3	q26.1	gactttattagtgatc[A/G]gcacttatgagtgggg
rs950257	SNP_A-1518922	•		3	q29	gttataaaacagaggg[A/T]ccgaaagactctcaca
rs3857144	SNP_A-1512845	•	•	4	p15.33	caggaaggcagaaaaa[A/G]caaagctggaaaacag
rs340199	SNP_A-1514236	•	•	4	q21.23	ctattacttctgtaac[A/C]aattgccagaaactta
rs2014131	SNP_A-1517562	•	•	4	q31.3	acctgagtgaaggttg[A/G]tatcattttctgagat
rs153264	SNP_A-1516137	•	•	5	p15.32	aaaaaagccattcgtc[A/G]gacagtgtcaataggc
rs1363933	SNP_A-1519536	•		5	q12.3	tgacactgaaattggt[A/G]aagatacattaatact
rs1461227	SNP_A-1512145	•		5	q33.2	gccctaggctaatcta[A/T]gtcagccatctgagct
rs896386	SNP_A-1507721	•	•	5	q35.2	caaagatagagatttt[C/T]ggttttatccattgat
rs926774	SNP_A-1512640	•	•	6	p12.3	aagttcagaggttgcc[A/G]tctagccttcctcact
rs1328732	SNP_A-1508779	•	•	6	q13	cttatttattttccac[A/G]taaatccatcaaactc
rs16091	SNP_A-1515172	•	•	7	p15.3	cataaacctgtgtaca[C/G]aaaaagttgaaaataa
rs721723	SNP_A-1518899	•	•	7	q35	ctgacaagattgatgg[C/T]tttattttctaagatg
rs1384037	SNP_A-1508202	•	•	8	p22	agtttatacagcttgg[G/T]tatggctatgtctggg
rs1808089	SNP_A-1513601	•	•	8	q21.13	cagatattgtttgaag[C/T]ccaccacggcattact
rs2060319	SNP_A-1519115	•	•	8	q24.12	actttggcatttgatg[A/G]tctagtcactctgtaa
rs721352	SNP_A-1516249	•	•	9	p24.1	atggctccacctatca[A/C]ggggacaatgatggca
rs1411380	SNP_A-1515802	•	•	9	p21.2	gttgctttatctcttg[C/G]gagtacgatttcaatt
rs727518	SNP_A-1517729	•	•	10	p13	attcttggtttttgac[A/G]tctgaaaagccctgca
rs951378	SNP_A-1519114	•	•	12	p12.3	tgttgtatggatattt[G/T]gcatgatatattgaag
rs1405467	SNP_A-1509528	•	•	12	q14.3	gctgaactcacctgat[C/T]tagcacctgggtctta
rs1391681	SNP_A-1515976	•	•	12	q23.2	tacaaaacagtttgca[G/T]attcctgatctaaaag
rs1386212	SNP_A-1510345	•		12	q24.32	caacccagaagaataa[A/G]atcagaggactgacgt
rs723801	SNP_A-1519117	•	•	13	q14.2	ttttccccataagtgc[A/G]atattctcctttatct
rs2179967	SNP_A-1513888	•		14	q23.2	aaatgggtgtgcaaca[C/T]tgggttttgctttaaa
rs722869	SNP_A-1517023	•		14	q32.2	taaatccgtcttgact[C/G]agcttcatttgtgaaa
rs824198	SNP_A-1515973	•	•	15	q11.2	ttcatgttgtgattgt[A/G]cgagtcaatactactt
rs1823718	SNP_A-1519015	•	•	15	q24.1	tcctctctttggactt[C/T]agaagcaatccttggg
rs2376366	SNP_A-1510500	•	•	17	q12	ttgtgatccaagctgt[A/C]gtccacagatctacct
rs1478785	SNP_A-1514613	•		17	q25.1	tttaaaataacatcgc[A/G]ggaaactactttgaca
rs1369290	SNP_A-1510560	•		18	q22.2	tcttgataaagtgtct[A/C]tcaagtgcatgagcga
rs2903752	SNP_A-1514072	•	•	19	q13.11	aagcactaacactacc[A/G]cctcagtaaagctgtt
rs3843776	SNP_A-1517489	•	•	20	p11.21	tatgtttcacttcgac[C/T]tggaggccagtggagg
rs2868198	SNP_A-1518796	•	•	20	q13.12	gcctttggctcttggc[C/T]gtagaagagcatgctt
rs240358	SNP_A-1515832	•		22	q12.3	cgtacatgttgagatt[A/G]gaaaggtgagcaccaa
Note: Data regarding the physical position of the SNPs within the given cytoband is updated frequently by Affymetrix and is therefore not inculded in this table. For the most recent information on the physical positions of the SNPs, via the Affymetrix ID-number, see the NetAffxTM query (http://www.affymetrix.com/analysis/index.affx#1_3).
