# Supplementary material for: Developing a set of ancestry-sensitive DNA markers reflecting continental origins of humans
Source: BMC Genet. 2009 Oct 27;10:69. doi: 10.1186/1471-2156-10-69 (PMC2775748; doi:10.1186/1471-2156-10-69)
Supplement: Additional file 3 — TaqMan assay. Primer sequences and additional information for the SNPs genotyping using the TaqMan assay. [file 1471-2156-10-69-S3.XLS]

## Sheet: TaqMan assay
Additional file 3 – TaqMan assay
Primer sequences and additional information for the SNP genotyping using the TaqMan assay.
Product Type	Assay ID	rs ID	Forward Primer Seq.	Reverse Primer Seq.	Reporter 1 Sequence	Reporter 2 Sequence	Context Sequence
Custom Taqman(R) SNP Genotyping Assay Service	RS1808089-SP1	rs1808089	AGCGGCACAAATGAGTAATGC	CCACTGCATAAGAGCCACATTAACA	AGATATTGTTTGAAGTCCACCAC	ATATTGTTTGAAGCCCACCAC
Custom Taqman(R) SNP Genotyping Assay Service	RS2052760-SP1	rs2052760	CTTAGAAGGTTATGAGAGAGAGGAGTGA	TGCATGCAGAAATTTAAGAAGACATCAG	TTATTTTTGCCTCATTTTATA	TTTTTGCCTCAGTTTATA
Custom Taqman(R) SNP Genotyping Assay Service	RS950257-SP1	rs950257	GTTGCGATGCAGTTATGGTGTTAT	CTTCTGCTTCCCTGTGAGAGT	ACAGAGGGACCGAAAG	AACAGAGGGTCCGAAAG
Custom Taqman(R) SNP Genotyping Assay Service	RS721723-SP1	rs721723	TCTTCTGCCTCTCTTACATCTGACA	CCCCAGCTCTTCTTACCAATCTG	CATCTTAGAAAATAAAACCATC	CATCTTAGAAAATAAAGCCATC
Custom Taqman(R) SNP Genotyping Assay Service	RS721352-SP1	rs721352	GCCAGGCAATGTGCTTGATG	GCAAATCCTTAGCGGAATCAACCT	ATCATTGTCCCCTTGATAG	CATTGTCCCCGTGATAG
Custom Taqman(R) SNP Genotyping Assay Service	RS3843776-SP1	rs3843776	GACCCAGGGCTCAAATCCT	GGAAACCAGAGATGGCCTCAT	CCTCCAAGTCGAAGTG	CTCCAGGTCGAAGTG
Custom Taqman(R) SNP Genotyping Assay Service	RS722869-SP1	rs722869	CCTTCTGCACTTGGGCATATTCTTA	CCACAGTCAGAATGAAAATCAGAAAACA	CAAATGAAGCTCAGTCAAG	AAATGAAGCTGAGTCAAG
Custom Taqman(R) SNP Genotyping Assay Service	RS3857144-SP1	rs3857144	TGCCATATTGTTTTTTGTTCTCTGCTT	GCCAGCACTAGAGATAAATCAAAACAG	CAGCTTTGTTTTTTC	AGCTTTGCTTTTTC
Custom Taqman(R) SNP Genotyping Assay Service	RS926774-SP1	rs926774	CCTCATTCATTCGCTGATTGTTACA	TGGCCTGTGGATTAAAGCTATTGT	AGAGGTTGCCATCTAG	AGAGGTTGCCGTCTAG
Custom Taqman(R) SNP Genotyping Assay Service	RS6550854-SP1	rs6550854	CCATCCAGCCTTTACAAGCTACAA	CACCAAGGGAGTAAGTACAGATAGAGA	ACTTACGCCTTGGATAC	TTACGCCTGGGATAC
Custom Taqman(R) SNP Genotyping Assay Service	RS1461227-SP1	rs1461227	GACAGATGGAGACACTGAAGCT	TGGGAAATTCTCACTGCAACTAACT	ATGGCTGACATAGATTA	ATGGCTGACTTAGATTA
Custom Taqman(R) SNP Genotyping Assay Service	RS723801-SP1	rs723801	CCCATTCTCCATCTGGTTTTTCTTCT	CCTTGGAGGAAACAGAGTGTGTAG	CATAAGTGCAATATTCT	ATAAGTGCGATATTCT
Custom Taqman(R) SNP Genotyping Assay Service	RS824198-SP1	rs824198	GGGACAGAACTAACAGGATAGATGTATATATAAAGG	GGGCCTACTGTGGGACTTC	ATGTTGTGATTGTACGAGTC	TTGTGATTGTGCGAGTC
Custom Taqman(R) SNP Genotyping Assay Service	RS896386-SP1	rs896386	CTCCCTGTTCCATGAGAAGATGAAA	GGGCCAAGAATAGTTCTAGATGCTT	ATAAAACCAAAAATCTC	AACCGAAAATCTC
Custom Taqman(R) SNP Genotyping Assay Service	RS1411380-SP1	rs1411380	GTGACAATATCTCCCATTTAGTGAGCTA	CGCAGGAATTTCTACTACACATTGG	TCGTACTCGCAAGAGA	AATCGTACTCCCAAGAGA
Custom Taqman(R) SNP Genotyping Assay Service	RS1391681-SP1	rs1391681	CAGCCAAAAATAAAACAAAACAACAAACAAG	GCACTACAGTTGCGGAATTGAGTA	AAACAGTTTGCATATTC	ACAGTTTGCAGATTC
Custom Taqman(R) SNP Genotyping Assay Service	RS2014131-SP1	rs2014131	CCAGCTGTGCTCCTGCTC	GGATGATCTGATGACCTGAGTGAAG	CATCTCAGAAAATGATATCA	CATCTCAGAAAATGATACCA
Custom Taqman(R) SNP Genotyping Assay Service	RS340199-SP1	rs340199	AGGAAGAGGCTGTATTAGTAAGAAGGT	GAGTTTGTGTTGTTTTAATTAAGCCTCTAAGT	TTCTGTAACAAATTGC	TTCTGTAACCAATTGC
Custom Taqman(R) SNP Genotyping Assay Service	RS2903752-SP1	rs2903752	TGCTCTGCTAACCGTCATGAAG	CTGCCCTCAGGAAAGAATTCAAGA	ACTAACACTACCACCTCAG	CTAACACTACCGCCTCAG
Custom Taqman(R) SNP Genotyping Assay Service	RS1386212-SP1	rs1386212	TTCTGTGGCCCACTTTAAGTTAGTT	GTCTTGAACTTGAGTCACGTCAGT	CCAGAAGAATAAAATCAGAG	CCAGAAGAATAAGATCAGAG
Taqman(R) SNP Genotyping Assays	C___8860772_10	rs1000313					GTGAAAGCCGCTCACCACTGGCTTA[A/G]GAAACTCCCGGGAGGCAGTTGCAAA
Taqman(R) SNP Genotyping Assays	C___8768997_10	rs1465648					AAAAGCACAGTATCAAGTTTGACTT[C/T]GCAACAGTGCAATTATTTTATAATA
Taqman(R) SNP Genotyping Assays	C___8953893_1_	rs240358					GACTCATCACGTACATGTTGAGATT[A/G]GAAAGGTGAGCACCAAGACGCTAGA
Taqman(R) SNP Genotyping Assays	C___8357976_10	rs727518					AAGCAAGCCATTCTTGGTTTTTGAC[A/G]TCTGAAAAGCCCTGCATTCCTTCCT
Taqman(R) SNP Genotyping Assays	C__11183042_10	rs2868198					CCCCTGGTCGCCTTTGGCTCTTGGC[C/T]GTAGAAGAGCATGCTTGCCAACAGT
Taqman(R) SNP Genotyping Assays	C___1157270_10	rs2060319					ATCTCCCAATTACAGAGTGACTAGA[C/T]CATCAAATGCCAAAGTGGTGGTAGA
Taqman(R) SNP Genotyping Assays	C___1829819_1_	rs1048610					CATCGACATAGGGCACACAGCGGCC[A/G]GAAAGGTCCCTGCAGCACACCTTGC
Taqman(R) SNP Genotyping Assays	C___7540766_10	rs967895					GTGTCAGCCCCCATATTTCTGCCAC[A/G]ACTAAGAGGAAGCTGGCTTCCTCAT
TaqMan(R) Genotyping Assays	C___2750958_10	rs951378					GGCCCTTTGCTTCAATATATCATGC[A/C]AAATATCCATACAACAAATTTCTGT
TaqMan(R) Genotyping Assays	C__16178105_10	rs2179967					ATGCTTTGGAAATGGGTGTGCAACA[C/T]TGGGTTTTGCTTTAAAGTGCAATGT
TaqMan(R) Genotyping Assays	C___8683389_10	rs1384037					AGAAGTTCTAGTTTATACAGCTTGG[G/T]TATGGCTATGTCTGGGATACTATGT
TaqMan(R) Genotyping Assays	C__12080106_10	rs1823718					GCCCAGGAACCCAAGGATTGCTTCT[A/G]AAGTCCAAAGAGAGGATTCACGTTC
TaqMan(R) Genotyping Assays	C___2124316_10	rs1371048					TTTGAGTATGCTCTGTAGATGCTTC[G/T]TTGGTTTATAGCTTGTTGTTTCACA
TaqMan(R) Genotyping Assays	C___1019333_10	rs724149					GCCTGACTCAAACCTGCTCCACCAG[C/T]TCATGTTGCCCCTCAGCATTATTAG
TaqMan(R) Genotyping Assays	C___8362388_10	rs725667					GAAATTGTTTGGTCTTTTACTGGTA[C/T]CTGATGCCCCTGGAAGCTTTTCTGC
TaqMan(R) Genotyping Assays	C___7535129_10	rs1369290					ACCACAGGCTCTTGATAAAGTGTCT[A/C]TCAAGTGCATGAGCGAAAGAGGAGC
TaqMan(R) Genotyping Assays	C___8286470_10	rs153264					CACTCACTGGCCTATTGACACTGTC[C/T]GACGAATGGCTTTTTTTTTTTCTTT
TaqMan(R) Genotyping Assays	C__26825842_10	rs2376366					TTGTCACACAGGTAGATCTGTGGAC[G/T]ACAGCTTGGATCACAAAGTGGGGAC
TaqMan(R) Genotyping Assays	C___2267210_10	rs16091					CTACATCTCCATAAACCTGTGTACA[C/G]AAAAAGTTGAAAATAAACCACATGT
TaqMan(R) Genotyping Assays	C___9493215_10	rs1405467					TATGTCTGCTAAGACCCAGGTGCTA[A/G]ATCAGGTGAGTTCAGCTGACTACTT
TaqMan(R) Genotyping Assays	C___2834789_10	rs721568					TGGGCTGTCATAAGTGGCTTTCTTT[C/T]TTGTGCTAGGGGATATCAAAGTACC
TaqMan(R) Genotyping Assays	C___9655687_10	rs1427108					CAGCTGTAAGACTTTATTAGTGATC[A/G]GCACTTATGAGTGGGGGACAAGGCT
TaqMan(R) Genotyping Assays	C___8696925_10	rs950303					GGTGAGATGGGGTGGAGTGGGATAA[A/G]GTGCACACTGATGAAGCAGGGCCCA
TaqMan(R) Genotyping Assays	C___1175861_20	rs721361					GCTGTTGGGCTCTGTGCTAGTTTCT[C/T]ATACTACTTGTCTAATCTCTGGACA
TaqMan(R) Genotyping Assays	C___7475526_10	rs1478785					GGATGTTTATTTAAAATAACATCGC[A/G]GGAAACTACTTTGACATTTAAAATC
TaqMan(R) Genotyping Assays	C___7494717_10	rs1328732					AAACTGTAAGAGTTTGATGGATTTA[C/T]GTGGAAAATAAATAAGGGCGTACTT
TaqMan(R) Genotyping Assays	C___7602727_10	rs1363933					GAGGCAGCATGACACTGAAATTGGT[A/G]AAGATACATTAATACTTATTTAATA
